# Supplementary material for: Non-linear correlation analysis between internet searches and epidemic trends
Source: Front Public Health. 2025 Apr 4;13:1435513. doi: 10.3389/fpubh.2025.1435513 (PMC12006183; doi:10.3389/fpubh.2025.1435513)
Supplement: Supplementary file 1 [file Data_Sheet_1.xlsx]

## Sheet: Sheet1
Date	SI	CC
2020-02-29	4476	573
2020-03-01	4388	202
2020-03-02	4899	125
2020-03-03	4426	119
2020-03-04	5415	139
2020-03-05	4951	143
2020-03-06	4728	99
2020-03-07	4137	44
2020-03-08	4175	40
2020-03-09	5804	19
2020-03-10	5820	24
2020-03-11	5658	15
2020-03-12	7490	8
2020-03-13	9162	11
2020-03-14	8552	20
2020-03-15	7690	16
2020-03-16	9371	21
2020-03-17	9165	13
2020-03-18	9265	34
2020-03-19	9110	39
2020-03-20	9750	41
2020-03-21	9527	46
2020-03-22	8881	39
2020-03-23	10437	78
2020-03-24	10279	47
2020-03-25	9455	67
2020-03-26	9510	55
2020-03-27	10500	54
2020-03-28	6881	45
2020-03-29	6713	31
2020-03-30	7667	48
2020-03-31	6743	36
2020-04-01	7006	35
2020-04-02	6883	31
2020-04-03	7225	19
2020-04-04	8604	30
2020-04-05	6082	39
2020-04-06	6322	32
2020-04-07	6996	62
2020-04-08	7066	63
2020-04-09	7607	42
2020-04-10	7322	46
2020-04-11	6164	99
2020-04-12	6115	108
2020-04-13	7304	89
2020-04-14	7911	46
2020-04-15	7178	46
2020-04-16	6894	26
2020-04-17	7173	27
2020-04-18	5970	16
2020-04-19	5911	12
2020-04-20	6907	11
2020-04-21	6687	30
2020-04-22	6481	10
2020-04-23	6027	6
2020-04-24	6079	12
2020-04-25	5314	11
2020-04-26	6241	3
2020-04-27	6550	6
2020-04-28	6370	22
2020-04-29	5978	4
2020-04-30	5337	12
2020-05-01	4423	1
2020-05-02	4632	2
2020-05-03	4665	3
2020-05-04	5146	1
2020-05-05	5270	2
2020-05-06	6094	2
2020-05-07	6017	1
2020-05-08	5807	1
2020-05-09	5933	14
2020-05-10	6168	17
2020-05-11	7415	1
2020-05-12	6954	7
2020-05-13	6384	3
2020-05-14	6689	4
2020-05-15	6663	8
2020-05-16	5910	5
2020-05-17	5816	7
2020-05-18	6053	6
2020-05-19	6083	5
2020-05-20	5790	2
2020-05-21	6642	4
2020-05-22	6138	0
2020-05-23	5335	3
2020-05-24	6936	11
2020-05-25	6946	7
2020-05-26	6635	1
2020-05-27	5694	2
2020-05-28	5773	0
2020-05-29	5494	4
2020-05-30	5383	2
2020-05-31	5791	16
2020-06-01	5636	5
2020-06-02	6101	1
2020-06-03	5310	1
2020-06-04	5376	5
2020-06-05	5068	3
2020-06-06	4745	6
2020-06-07	5439	4
2020-06-08	5850	3
2020-06-09	6615	3
2020-06-10	5846	11
2020-06-11	6206	7
2020-06-12	6480	11
2020-06-13	9305	57
2020-06-14	10263	49
2020-06-15	12739	40
2020-06-16	12866	44
2020-06-17	13560	28
2020-06-18	10857	32
2020-06-19	9144	27
2020-06-20	7502	26
2020-06-21	7251	18
2020-06-22	8095	22
2020-06-23	8053	12
2020-06-24	6441	19
2020-06-25	5719	13
2020-06-26	6220	21
2020-06-27	6662	17
2020-06-28	7951	12
2020-06-29	7542	19
2020-06-30	6405	3
2020-07-01	5468	3
2020-07-02	5823	5
2020-07-03	5437	3
2020-07-04	5776	8
2020-07-05	6067	4
2020-07-06	6910	8
2020-07-07	6367	7
2020-07-08	6760	9
2020-07-09	6350	4
2020-07-10	6232	2
2020-07-11	5294	7
2020-07-12	5316	8
2020-07-13	7401	3
2020-07-14	6958	6
2020-07-15	8885	1
2020-07-16	9032	10
2020-07-17	8486	22
2020-07-18	7918	16
2020-07-19	7650	22
2020-07-20	9861	11
2020-07-21	6731	14
2020-07-22	6642	22
2020-07-23	10397	21
2020-07-24	8935	34
2020-07-25	8272	46
2020-07-26	7537	61
2020-07-27	11357	68
2020-07-28	10613	101
2020-07-29	9239	105
2020-07-30	9168	127
2020-07-31	7672	45
2020-08-01	6597	49
2020-08-02	6220	43
2020-08-03	7198	36
2020-08-04	6797	27
2020-08-05	6784	37
2020-08-06	5970	37
2020-08-07	6284	31
2020-08-08	4579	23
2020-08-09	4468	49
2020-08-10	6190	44
2020-08-11	5818	25
2020-08-12	5903	19
2020-08-13	6301	30
2020-08-14	6066	22
2020-08-15	5195	19
2020-08-16	5064	22
2020-08-17	5971	22
2020-08-18	6194	17
2020-08-19	6080	7
2020-08-20	5662	22
2020-08-21	5171	22
2020-08-22	4531	12
2020-08-23	4724	16
2020-08-24	6335	14
2020-08-25	5444	15
2020-08-26	5404	8
2020-08-27	5181	9
2020-08-28	5200	9
2020-08-29	4177	9
2020-08-30	4288	17
2020-08-31	5254	10
2020-09-01	6520	8
2020-09-02	5509	11
2020-09-03	5459	25
2020-09-04	5060	10
2020-09-05	4823	10
2020-09-06	4920	12
2020-09-07	6221	10
2020-09-08	7115	2
2020-09-09	5935	7
2020-09-10	6004	15
2020-09-11	5266	6
2020-09-12	4469	10
2020-09-13	5833	10
2020-09-14	6610	8
2020-09-15	6962	12
2020-09-16	5836	9
2020-09-17	5419	32
2020-09-18	5578	14
2020-09-19	6080	10
2020-09-20	4916	12
2020-09-21	6081	6
2020-09-22	5709	10
2020-09-23	5787	7
2020-09-24	5528	8
2020-09-25	6578	15
2020-09-26	5332	14
2020-09-27	6225	21
2020-09-28	6055	12
2020-09-29	6351	19
2020-09-30	6468	11
2020-10-01	4369	10
2020-10-02	6010	10
2020-10-03	5022	16
2020-10-04	4604	20
2020-10-05	4474	12
2020-10-06	4709	7
2020-10-07	5212	11
2020-10-08	5442	21
2020-10-09	6034	15
2020-10-10	5158	21
2020-10-11	6120	21
2020-10-12	13228	13
2020-10-13	10828	20
2020-10-14	8355	11
2020-10-15	8411	24
2020-10-16	9191	13
2020-10-17	5677	13
2020-10-18	5194	13
2020-10-19	6213	19
2020-10-20	6041	11
2020-10-21	6403	14
2020-10-22	6086	18
2020-10-23	4887	28
2020-10-24	5280	15
2020-10-25	7632	20
2020-10-26	10856	16
2020-10-27	7375	42
2020-10-28	7239	47
2020-10-29	9416	25
2020-10-30	7343	33
2020-10-31	5971	24
2020-11-01	5680	24
2020-11-02	7416	49
2020-11-03	7016	17
2020-11-04	7016	28
2020-11-05	7511	36
2020-11-06	7503	33
2020-11-07	6609	28
2020-11-08	7610	33
2020-11-09	9977	22
2020-11-10	12978	17
2020-11-11	10652	15
2020-11-12	10682	8
2020-11-13	9472	18
2020-11-14	8017	13
2020-11-15	7615	8
2020-11-16	9296	15
2020-11-17	8522	8
2020-11-18	8367	12
2020-11-19	7642	17
2020-11-20	8339	16
2020-11-21	11653	17
2020-11-22	10425	11
2020-11-23	13442	22
2020-11-24	10705	5
2020-11-25	9187	21
2020-11-26	9700	5
2020-11-27	8178	6
2020-11-28	7011	11
2020-11-29	7615	18
2020-11-30	8941	12
2020-12-01	7830	9
2020-12-02	7800	16
2020-12-03	7855	17
2020-12-04	6937	17
2020-12-05	5822	18
2020-12-06	6799	15
2020-12-07	9649	12
2020-12-08	12362	15
2020-12-09	10840	12
2020-12-10	10783	15
2020-12-11	10813	13
2020-12-12	9178	24
2020-12-13	9945	16
2020-12-14	10821	17
2020-12-15	9649	12
2020-12-16	10096	7
2020-12-17	8886	12
2020-12-18	8709	17
2020-12-19	9683	23
2020-12-20	11907	23
2020-12-21	16596	15
2020-12-22	13980	15
2020-12-23	13869	17
2020-12-24	13702	14
2020-12-25	13242	20
2020-12-26	12016	22
2020-12-27	13788	21
2020-12-28	15471	27
2020-12-29	17429	24
2020-12-30	14338	25
2020-12-31	12295	19
2021-01-01	9000	22
2021-01-02	9755	24
2021-01-03	13139	33
2021-01-04	20151	33
2021-01-05	25018	32
2021-01-06	28928	63
2021-01-07	31234	53
2021-01-08	24912	33
2021-01-09	21872	69
2021-01-10	17255	103
2021-01-11	24605	55
2021-01-12	23034	115
2021-01-13	26325	138
2021-01-14	27410	144
2021-01-15	25555	130
2021-01-16	19309	109
2021-01-17	18149	109
2021-01-18	18915	118
2021-01-19	16958	103
2021-01-20	17577	144
2021-01-21	19767	103
2021-01-22	17380	107
2021-01-23	12929	80
2021-01-24	12325	124
2021-01-25	15804	82
2021-01-26	14784	75
2021-01-27	12907	54
2021-01-28	10634	52
2021-01-29	9814	52
2021-01-30	8027	92
2021-01-31	8232	42
2021-02-01	9006	30
2021-02-02	8388	25
2021-02-03	8050	30
2021-02-04	7325	20
2021-02-05	7029	12
2021-02-06	5774	11
2021-02-07	6527	14
2021-02-08	6209	14
2021-02-09	5798	14
2021-02-10	4964	2
2021-02-11	3892	12
2021-02-12	4331	8
2021-02-13	4873	7
2021-02-14	4897	9
2021-02-15	5491	16
2021-02-16	5314	7
2021-02-17	5645	11
2021-02-18	6899	10
2021-02-19	6244	8
2021-02-20	5867	7
2021-02-21	4945	11
2021-02-22	6536	10
2021-02-23	6241	12
2021-02-24	5894	7
2021-02-25	5738	6
2021-02-26	5491	10
2021-02-27	4805	6
2021-02-28	4679	19
2021-03-01	5431	11
2021-03-02	6045	10
2021-03-03	5129	10
2021-03-04	5003	9
2021-03-05	4588	10
2021-03-06	4237	13
2021-03-07	4652	19
2021-03-08	5015	8
2021-03-09	5398	5
2021-03-10	5302	11
2021-03-11	4965	9
2021-03-12	4878	7
2021-03-13	4166	10
2021-03-14	4404	5
2021-03-15	5062	13
2021-03-16	5180	4
2021-03-17	4900	6
2021-03-18	5534	11
2021-03-19	5345	4
2021-03-20	4355	12
2021-03-21	4391	7
2021-03-22	5394	9
2021-03-23	5040	10
2021-03-24	5318	11
2021-03-25	5380	11
2021-03-26	5601	12
2021-03-27	4568	8
2021-03-28	4516	15
2021-03-29	5122	8
2021-03-30	5171	11
2021-03-31	8611	16
2021-04-01	6526	9
2021-04-02	5585	26
2021-04-03	4447	21
2021-04-04	4221	32
2021-04-05	5081	24
2021-04-06	5604	12
2021-04-07	5212	24
2021-04-08	5339	21
2021-04-09	4656	14
2021-04-10	3916	10
2021-04-11	4275	16
2021-04-12	5221	9
2021-04-13	4925	12
2021-04-14	5132	10
2021-04-15	5032	11
2021-04-16	4878	15
2021-04-17	4441	16
2021-04-18	4839	11
2021-04-19	6669	10
2021-04-20	6449	21
2021-04-21	7265	6
2021-04-22	7436	19
2021-04-23	7752	9
2021-04-24	8954	13
2021-04-25	14737	11
2021-04-26	14842	11
2021-04-27	13794	12
2021-04-28	12072	20
2021-04-29	10779	13
2021-04-30	10344	16
2021-05-01	7736	15
2021-05-02	7782	11
2021-05-03	7696	17
2021-05-04	7561	7
2021-05-05	8161	5
2021-05-06	10401	13
2021-05-07	8789	7
2021-05-08	8860	12
2021-05-09	8248	11
2021-05-10	9157	14
2021-05-11	8483	16
2021-05-12	8267	9
2021-05-13	9257	7
2021-05-14	15224	14
2021-05-15	17528	18
2021-05-16	16105	25
2021-05-17	15982	22
2021-05-18	15176	14
2021-05-19	11045	12
2021-05-20	9554	24
2021-05-21	10923	10
2021-05-22	8732	19
2021-05-23	8389	18
2021-05-24	10685	15
2021-05-25	10796	13
2021-05-26	12753	19
2021-05-27	13388	7
2021-05-28	12915	16
2021-05-29	12872	11
2021-05-30	14115	27
2021-05-31	17701	23
2021-06-01	12674	24
2021-06-02	14007	24
2021-06-03	13053	24
2021-06-04	12194	24
2021-06-05	10704	30
2021-06-06	11039	19
2021-06-07	11869	33
2021-06-08	11348	16
2021-06-09	9916	21
2021-06-10	10407	22
2021-06-11	10317	35
2021-06-12	8491	34
2021-06-13	7878	23
2021-06-14	7888	20
2021-06-15	9133	21
2021-06-16	8226	19
2021-06-17	7719	23
2021-06-18	8210	30
2021-06-19	8915	23
2021-06-20	8432	17
2021-06-21	10574	25
2021-06-22	9563	24
2021-06-23	8648	16
2021-06-24	8883	24
2021-06-25	7889	25
2021-06-26	5590	14
2021-06-27	5667	21
2021-06-28	6649	18
2021-06-29	6425	9
2021-06-30	6401	12
2021-07-01	5710	18
2021-07-02	5687	23
2021-07-03	4797	14
2021-07-04	4541	22
2021-07-05	6813	23
2021-07-06	6524	57
2021-07-07	7231	17
2021-07-08	6265	23
2021-07-09	6639	26
2021-07-10	5967	24
2021-07-11	6144	27
2021-07-12	6733	29
2021-07-13	6676	24
2021-07-14	6354	28
2021-07-15	5669	36
2021-07-16	5284	30
2021-07-17	4839	33
2021-07-18	5116	31
2021-07-19	5979	65
2021-07-20	6966	22
2021-07-21	13294	50
2021-07-22	11950	48
2021-07-23	14955	35
2021-07-24	12031	32
2021-07-25	12361	76
2021-07-26	18315	71
2021-07-27	22996	86
2021-07-28	42842	49
2021-07-29	47315	64
2021-07-30	54400	55
2021-07-31	59324	75
2021-08-01	54199	98
2021-08-02	67461	90
2021-08-03	60097	96
2021-08-04	57850	85
2021-08-05	54984	124
2021-08-06	49214	107
2021-08-07	41508	96
2021-08-08	37850	125
2021-08-09	40815	143
2021-08-10	37952	111
2021-08-11	34634	81
2021-08-12	28858	99
2021-08-13	27424	66
2021-08-14	20685	53
2021-08-15	21761	51
2021-08-16	25613	42
2021-08-17	20186	28
2021-08-18	18861	46
2021-08-19	17495	33
2021-08-20	16051	20
2021-08-21	13775	32
2021-08-22	12243	21
2021-08-23	14147	35
2021-08-24	13582	20
2021-08-25	12566	26
2021-08-26	10879	32
2021-08-27	9897	21
2021-08-28	8464	33
2021-08-29	8533	23
2021-08-30	9563	37
2021-08-31	8915	19
2021-09-01	7834	28
2021-09-02	7839	28
2021-09-03	7253	28
2021-09-04	6634	28
2021-09-05	7889	18
2021-09-06	8327	36
2021-09-07	8174	19
2021-09-08	13729	28
2021-09-09	7048	17
2021-09-10	7777	25
2021-09-11	10082	46
2021-09-12	13408	49
2021-09-13	16216	92
2021-09-14	18143	73
2021-09-15	16720	80
2021-09-16	13201	84
2021-09-17	10336	46
2021-09-18	6856	66
2021-09-19	6268	49
2021-09-20	5958	72
2021-09-21	7621	41
2021-09-22	9067	43
2021-09-23	7577	54
2021-09-24	7086	38
2021-09-25	5740	29
2021-09-26	6106	35
2021-09-27	5993	31
2021-09-28	5798	25
2021-09-29	7355	22
2021-09-30	7327	34
2021-10-01	6127	41
2021-10-02	6708	28
2021-10-03	7282	27
2021-10-04	8961	26
2021-10-05	8236	26
2021-10-06	7787	25
2021-10-07	7956	22
2021-10-08	7286	17
2021-10-09	6798	24
2021-10-10	6996	25
2021-10-11	7184	12
2021-10-12	6459	22
2021-10-13	6553	21
2021-10-14	7652	10
2021-10-15	7119	14
2021-10-16	6429	20
2021-10-17	8148	24
2021-10-18	12040	25
2021-10-19	18765	30
2021-10-20	16985	21
2021-10-21	16899	43
2021-10-22	19069	50
2021-10-23	18004	43
2021-10-24	19586	39
2021-10-25	20083	43
2021-10-26	19173	59
2021-10-27	18601	39
2021-10-28	18237	64
2021-10-29	16843	78
2021-10-30	15664	71
2021-10-31	18641	92
2021-11-01	22217	71
2021-11-02	22562	109
2021-11-03	31063	104
2021-11-04	31088	78
2021-11-05	29232	55
2021-11-06	20154	74
2021-11-07	16537	89
2021-11-08	20460	62
2021-11-09	19587	54
2021-11-10	18318	62
2021-11-11	17307	98
2021-11-12	19062	75
2021-11-13	15198	89
2021-11-14	14640	52
2021-11-15	14901	22
2021-11-16	12970	31
2021-11-17	11657	35
2021-11-18	10429	24
2021-11-19	9731	23
2021-11-20	8803	17
2021-11-21	8661	38
2021-11-22	10055	19
2021-11-23	9290	22
2021-11-24	9026	24
2021-11-25	14277	13
2021-11-26	17263	25
2021-11-27	14528	23
2021-11-28	15770	41
2021-11-29	17719	39
2021-11-30	14806	113
2021-12-01	14699	73
2021-12-02	14047	96
2021-12-03	13270	90
2021-12-04	12314	59
2021-12-05	11693	61
2021-12-06	14745	94
2021-12-07	15858	74
2021-12-08	18573	83
2021-12-09	17790	63
2021-12-10	14756	87
2021-12-11	14405	75
2021-12-12	16049	101
2021-12-13	22054	76
2021-12-14	21717	67
2021-12-15	22336	77
2021-12-16	23384	76
2021-12-17	22014	125
2021-12-18	20668	83
2021-12-19	20190	102
2021-12-20	21149	81
2021-12-21	21731	77
2021-12-22	22720	100
2021-12-23	28759	87
2021-12-24	21142	140
2021-12-25	18049	206
2021-12-26	19349	200
2021-12-27	22574	209
2021-12-28	22846	197
2021-12-29	22427	207
2021-12-30	22001	195
2021-12-31	21763	231
2022-01-01	21254	191
2022-01-02	20582	161
2022-01-03	21408	175
2022-01-04	27883	91
2022-01-05	27129	189
2022-01-06	30120	174
2022-01-07	28820	159
2022-01-08	26055	165
2022-01-09	35465	157
2022-01-10	35958	192
2022-01-11	34850	221
2022-01-12	32098	190
2022-01-13	31107	201
2022-01-14	31104	165
2022-01-15	27307	119
2022-01-16	24634	223
2022-01-17	27140	171
2022-01-18	24608	87
2022-01-19	20997	66
2022-01-20	19380	73
2022-01-21	17964	63
2022-01-22	15381	56
2022-01-23	18223	57
2022-01-24	19905	45
2022-01-25	18076	44
2022-01-26	19667	63
2022-01-27	19904	64
2022-01-28	17209	59
2022-01-29	14511	81
2022-01-30	12836	58
2022-01-31	10794	66
2022-02-01	13667	63
2022-02-02	13290	39
2022-02-03	12297	29
2022-02-04	12208	27
2022-02-05	12281	43
2022-02-06	15999	79
2022-02-07	18715	105
2022-02-08	17630	110
2022-02-09	18467	29
2022-02-10	18922	101
2022-02-11	18041	99
2022-02-12	14810	67
2022-02-13	13569	84
2022-02-14	20436	80
2022-02-15	22447	102
2022-02-16	24880	92
2022-02-17	24901	87
2022-02-18	22489	137
2022-02-19	20989	195
2022-02-20	22041	144
2022-02-21	25282	138
2022-02-22	26952	205
2022-02-23	28645	186
2022-02-24	27070	224
2022-02-25	22606	249
2022-02-26	18921	239
2022-02-27	19110	234
2022-02-28	23498	200
2022-03-01	22203	224
2022-03-02	22295	214
2022-03-03	22566	294
2022-03-04	22797	281
2022-03-05	23085	329
2022-03-06	31091	327
2022-03-07	34182	325
2022-03-08	32617	337
2022-03-09	39911	528
2022-03-10	46936	555
2022-03-11	56060	588
2022-03-12	52496	1938
2022-03-13	76757	1437
2022-03-14	87334	3602
2022-03-15	78214	1952
2022-03-16	66191	1317
2022-03-17	57416	2461
2022-03-18	56744	2228
2022-03-19	50246	1737
2022-03-20	47677	2027
2022-03-21	47786	2338
2022-03-22	41790	2667
2022-03-23	43428	2054
2022-03-24	44457	1366
2022-03-25	40086	1335
2022-03-26	37316	1254
2022-03-27	36568	1275
2022-03-28	40404	1293
2022-03-29	40797	1629
2022-03-30	42883	1839
2022-03-31	41746	1827
2022-04-01	41983	2129
2022-04-02	42445	1506
2022-04-03	40371	1405
2022-04-04	39695	1235
2022-04-05	40939	1415
2022-04-06	44332	1323
2022-04-07	38137	1576
2022-04-08	38791	1350
2022-04-09	34938	1351
2022-04-10	32419	1184
2022-04-11	35134	1272
2022-04-12	30789	1513
2022-04-13	31148	3020
2022-04-14	33321	3486
2022-04-15	29258	3896
2022-04-16	25457	3529
2022-04-17	25852	2742
2022-04-18	26982	3316
2022-04-19	25142	2761
2022-04-20	24282	2841
2022-04-21	23149	2133
2022-04-22	21720	2988
2022-04-23	23004	1580
2022-04-24	25413	2680
2022-04-25	27012	1923
2022-04-26	25763	1824
2022-04-27	24524	1503
2022-04-28	23803	5659
2022-04-29	21961	1424
2022-04-30	17921	920
2022-05-01	16111	865
2022-05-02	16168	384
2022-05-03	17386	362
2022-05-04	19609	373
2022-05-05	20556	374
2022-05-06	18994	351
2022-05-07	17773	329
2022-05-08	15942	415
2022-05-09	18107	357
2022-05-10	17894	324
2022-05-11	17978	237
2022-05-12	18156	331
2022-05-13	18042	276
2022-05-14	14984	239
2022-05-15	14819	151
2022-05-16	16398	175
2022-05-17	15123	240
2022-05-18	13914	212
2022-05-19	13434	193
2022-05-20	11904	201
2022-05-21	11142	169
2022-05-22	12125	187
2022-05-23	14374	156
2022-05-24	12737	117
2022-05-25	11900	130
2022-05-26	11542	102
2022-05-27	10702	96
2022-05-28	9883	82
2022-05-29	10348	34
2022-05-30	11219	50
2022-05-31	10260	35
2022-06-01	9754	37
2022-06-02	9553	37
2022-06-03	7621	46
2022-06-04	7940	56
2022-06-05	8494	31
2022-06-06	9332	57
2022-06-07	9431	67
2022-06-08	9154	70
2022-06-09	9865	45
2022-06-10	9492	79
2022-06-11	8237	134
2022-06-12	7786	89
2022-06-13	8758	95
2022-06-14	8173	77
2022-06-15	8173	64
2022-06-16	8045	54
2022-06-17	7492	35
2022-06-18	7084	36
2022-06-19	7970	38
2022-06-20	9322	37
2022-06-21	8053	31
2022-06-22	8141	48
2022-06-23	7818	37
2022-06-24	7213	53
2022-06-25	6622	39
2022-06-26	6459	39
2022-06-27	7840	16
2022-06-28	9885	24
2022-06-29	10487	33
2022-06-30	9233	37
2022-07-01	10892	72
2022-07-02	10821	104
2022-07-03	12165	72
2022-07-04	13069	112
2022-07-05	12459	141
2022-07-06	12685	124
2022-07-07	12652	97
2022-07-08	12447	112
2022-07-09	10784	101
2022-07-10	12022	94
2022-07-11	14888	107
2022-07-12	13694	98
2022-07-13	12958	121
2022-07-14	12823	113
2022-07-15	13619	129
2022-07-16	11225	154
2022-07-17	10737	167
2022-07-18	13500	237
2022-07-19	11950	150
2022-07-20	11721	200
2022-07-21	10911	175
2022-07-22	9864	164
2022-07-23	8982	129
2022-07-24	8985	150
2022-07-25	10102	148
2022-07-26	9851	120
2022-07-27	9700	119
2022-07-28	9317	109
2022-07-29	8978	100
2022-07-30	7386	116
2022-07-31	7545	84
2022-08-01	8567	107
2022-08-02	8339	101
2022-08-03	8632	111
2022-08-04	9839	222
2022-08-05	9858	361
2022-08-06	10558	390
2022-08-07	11779	380
2022-08-08	13473	399
2022-08-09	11556	444
2022-08-10	11465	700
2022-08-11	11657	704
2022-08-12	10824	704
2022-08-13	9314	684
2022-08-14	9287	770
2022-08-15	11044	591
2022-08-16	11091	637
2022-08-17	11794	682
2022-08-18	13233	603
2022-08-19	12917	639
2022-08-20	11823	602
2022-08-21	11490	427
2022-08-22	12244	382
2022-08-23	11809	413
2022-08-24	11650	390
2022-08-25	11522	312
2022-08-26	11734	300
2022-08-27	10721	307
2022-08-28	11737	352
2022-08-29	15099	382
2022-08-30	15718	392
2022-08-31	14649	368
2022-09-01	17701	373
2022-09-02	16210	502
2022-09-03	13879	384
2022-09-04	14632	349
2022-09-05	14950	310
2022-09-06	13019	380
2022-09-07	14243	280
2022-09-08	13400	301
2022-09-09	11913	290
2022-09-10	9095	234
2022-09-11	9814	226
2022-09-12	9777	242
2022-09-13	11138	237
2022-09-14	10423	167
2022-09-15	11215	161
2022-09-16	9533	140
2022-09-17	8221	154
2022-09-18	9282	147
2022-09-19	10173	152
2022-09-20	9536	166
2022-09-21	9773	165
2022-09-22	9149	175
2022-09-23	8388	188
2022-09-24	7452	217
2022-09-25	7768	295
2022-09-26	9076	245
2022-09-27	9371	194
2022-09-28	10415	170
2022-09-29	9939	156
2022-09-30	9973	172
2022-10-01	7882	179
2022-10-02	8634	240
2022-10-03	9038	307
2022-10-04	10337	273
2022-10-05	12175	229
2022-10-06	12205	288
2022-10-07	14297	501
2022-10-08	15506	503
2022-10-09	14358	434
2022-10-10	14669	491
2022-10-11	15594	417
2022-10-12	14296	372
2022-10-13	14138	313
2022-10-14	12838	361
2022-10-15	10761	244
2022-10-16	10680	245
2022-10-17	12176	250
2022-10-18	11667	247
2022-10-19	11822	211
2022-10-20	12232	214
2022-10-21	11121	215
2022-10-22	9584	207
2022-10-23	10693	221
2022-10-24	11822	246
2022-10-25	12221	338
2022-10-26	13676	231
2022-10-27	13586	262
2022-10-28	13759	377
2022-10-29	12332	401
2022-10-30	13129	521
2022-10-31	15788	547
2022-11-01	14352	465
2022-11-02	13650	581
2022-11-03	13057	757
2022-11-04	12311	657
2022-11-05	12256	588
2022-11-06	12526	569
2022-11-07	14320	890
2022-11-08	15227	1346
2022-11-09	16211	1185
2022-11-10	17203	1209
2022-11-11	17771	1504
2022-11-12	14355	1711
2022-11-13	15061	1794
2022-11-14	19964	1661
2022-11-15	18599	1623
2022-11-16	18331	2388
2022-11-17	19194	2362
2022-11-18	19183	2137
2022-11-19	17222	2267
2022-11-20	18766	2365
2022-11-21	22567	2225
2022-11-22	21632	2719
2022-11-23	19403	4010
2022-11-24	21602	3103
2022-11-25	21486	3474
2022-11-26	21162	3709
2022-11-27	21950	3822
2022-11-28	23605	3624
2022-11-29	18445	4288
2022-11-30	15745	4150
2022-12-01	17774	4278
2022-12-02	12902	3988
2022-12-03	11898	4213
2022-12-04	12111	4318
2022-12-05	15859	5046
2022-12-06	16164	4409
2022-12-07	13574	4079
2022-12-08	14401	3637
2022-12-09	12486	3082
2022-12-10	18061	2338
2022-12-11	11424	2240
2022-12-12	15531	2315
2022-12-13	13756	2291
2022-12-14	16765	2000
2022-12-15	17401	2157
2022-12-16	13048	2286
2022-12-17	11103	2097
2022-12-18	9813	1995
2022-12-19	9448	2722
2022-12-20	10067	3101
2022-12-21	9593	3030
2022-12-22	8310	3761
2022-12-23	7476	4128
